# Supplementary material for: Droplet Digital PCR for Non-Invasive Prenatal Detection of Fetal Single-Gene Point Mutations in Maternal Plasma
Source: Int J Mol Sci. 2022 Mar 4;23(5):2819. doi: 10.3390/ijms23052819 (PMC8911123; doi:10.3390/ijms23052819)
Supplement: Supplementary file 1 [file ijms-23-02819-s001.zip]

Archive with 1 entries (1 files):
- ijms-1594076-supplementary.pdf
